# Supplementary material for: The Influence of Parathyroidectomy on Osteoporotic Fractures in Kidney Transplant Recipients: Results from a Retrospective Single-Center Trial
Source: J Clin Med. 2022 Jan 27;11(3):654. doi: 10.3390/jcm11030654 (PMC8836679; doi:10.3390/jcm11030654)
Supplement: Supplementary file 1 [file jcm-11-00654-s001.zip]

Archive with 1 entries (1 files):
- jcm-1559807-supplementary.pdf
